# Supplementary material for: Alterations in the Gut Fungal Community in a Mouse Model of Huntington’s Disease
Source: Microbiol Spectr. 2022 Mar 9;10(2):e02192-21. doi: 10.1128/spectrum.02192-21 (PMC9045163; doi:10.1128/spectrum.02192-21)
Supplement: SUPPLEMENTAL FILE 1 — Supplemental material. Download SPECTRUM02192-21_Supp_1_seq4.xlsx, PDF file, 0.3 MB [file spectrum02192-21_supp_1_seq4.xlsx]

## Sheet: sPCA_WT
sparse PCA clustering of fungal temporal profiles in WT mice and their relative contributions
molecule	comp	contrib.max	cluster	contribution
Thermothelomyces.thermophilus	comp1	-0.263413	-1	negative
Cladophialophora.carrionii	comp1	-0.213658	-1	negative
Aspergillus.bombycis	comp1	-0.182144	-1	negative
Moesziomyces.antarcticus	comp1	-0.177437	-1	negative
Eremothecium.gossypii	comp1	-0.163461	-1	negative
Encephalitozoon.hellem	comp1	-0.162394	-1	negative
Colletotrichum.scovillei	comp1	-0.159619	-1	negative
Lachancea.lanzarotensis	comp1	-0.150722	-1	negative
Amorphotheca.resinae	comp1	-0.150169	-1	negative
Cryptococcus.amylolentus	comp1	-0.147968	-1	negative
Aspergillus.campestris	comp1	-0.137752	-1	negative
Candida.parapsilosis	comp1	-0.115453	-1	negative
Eremothecium.cymbalariae	comp1	-0.114536	-1	negative
Colletotrichum.graminicola	comp1	-0.105208	-1	negative
Colletotrichum.higginsianum	comp1	-0.093998	-1	negative
Fusarium.verticillioides	comp1	-0.0908284	-1	negative
Penicillium.rubens	comp1	-0.0823146	-1	negative
Aspergillus.alliaceus	comp1	-0.0745266	-1	negative
Pseudozyma.hubeiensis	comp1	-0.0680231	-1	negative
Kwoniella.shandongensis	comp1	-0.0670732	-1	negative
Pneumocystis.carinii	comp1	-0.0655024	-1	negative
Saccharomyces.cerevisiae	comp1	-0.0647872	-1	negative
Trichoderma.virens	comp1	-0.0563863	-1	negative
Talaromyces.stipitatus	comp1	-0.0482678	-1	negative
Debaryomyces.fabryi	comp1	-0.0462855	-1	negative
Aspergillus.sydowii	comp1	-0.041625	-1	negative
Ustilago.hordei	comp1	-0.0410759	-1	negative
Cladophialophora.psammophila	comp1	-0.0386038	-1	negative
Pseudogymnoascus.verrucosus	comp1	-0.035964	-1	negative
Aspergillus.ochraceoroseus	comp1	-0.0340676	-1	negative
Lachnellula.hyalina	comp1	-0.0322538	-1	negative
Aureobasidium.namibiae	comp1	-0.0270167	-1	negative
Parastagonospora.nodorum	comp1	-0.0223239	-1	negative
Lodderomyces.elongisporus	comp1	-0.0220726	-1	negative
Candida.orthopsilosis	comp1	-0.0217681	-1	negative
Metarhizium.album	comp1	-0.0170049	-1	negative
Ascochyta.rabiei	comp1	-0.0139834	-1	negative
Candida.tropicalis	comp1	-0.0137197	-1	negative
Aureobasidium.pullulans	comp1	-0.0116757	-1	negative
Penicillium.griseofulvum	comp1	0.000551026	1	positive
Candida..glabrata	comp1	0.0025767	1	positive
Fusarium.oxysporum	comp1	0.00522192	1	positive
Kwoniella.dejecticola	comp1	0.0119528	1	positive
Candida..auris	comp1	0.0125028	1	positive
Aspergillus.homomorphus	comp1	0.0149349	1	positive
Aspergillus.clavatus	comp1	0.0161788	1	positive
Aspergillus.tubingensis	comp1	0.018321	1	positive
Postia.placenta	comp1	0.0192082	1	positive
Kluyveromyces.lactis	comp1	0.0193492	1	positive
Torulaspora.delbrueckii	comp1	0.0242881	1	positive
Malassezia.sympodialis	comp1	0.0256254	1	positive
Kazachstania.africana	comp1	0.0258422	1	positive
Capronia.coronata	comp1	0.0266301	1	positive
Ogataea.polymorpha	comp1	0.0289245	1	positive
Encephalitozoon.cuniculi	comp1	0.0318309	1	positive
Penicilliopsis.zonata	comp1	0.039517	1	positive
Trichoderma.harzianum	comp1	0.0418841	1	positive
Kwoniella.mangrovensis	comp1	0.0463333	1	positive
Drechmeria.coniospora	comp1	0.0489905	1	positive
Exophiala.xenobiotica	comp1	0.0563522	1	positive
Pyricularia.oryzae	comp1	0.0567916	1	positive
Malassezia.globosa	comp1	0.065185	1	positive
Aspergillus.tanneri	comp1	0.0657752	1	positive
Colletotrichum.orchidophilum	comp1	0.0730429	1	positive
Saccharomyces.eubayanus	comp1	0.073653	1	positive
Exserohilum.turcicum	comp1	0.0826886	1	positive
Aspergillus.lentulus	comp1	0.0849121	1	positive
Penicillium.roqueforti	comp1	0.0850406	1	positive
Pyrenophora.tritici.repentis	comp1	0.0862002	1	positive
Cordyceps.militaris	comp1	0.0885418	1	positive
Histoplasma.capsulatum	comp1	0.0886868	1	positive
Scheffersomyces.stipitis	comp1	0.089183	1	positive
Aspergillus.fischeri	comp1	0.0970427	1	positive
Aspergillus.sclerotioniger	comp1	0.101061	1	positive
Rhinocladiella.mackenziei	comp1	0.10281	1	positive
Purpureocillium.lilacinum	comp1	0.105247	1	positive
Kwoniella.pini	comp1	0.120929	1	positive
Byssochlamys.spectabilis	comp1	0.133746	1	positive
Candida..haemuloni	comp1	0.140724	1	positive
Metarhizium.acridum	comp1	0.151098	1	positive
Penicillium.digitatum	comp1	0.165723	1	positive
Suillus.paluster	comp1	0.173474	1	positive
Paracoccidioides.lutzii	comp1	0.193661	1	positive
Aureobasidium.melanogenum	comp1	0.235285	1	positive
Fonsecaea.erecta	comp1	0.263967	1	positive
Microsporum.canis	comp2	-0.550891	-2	negative
Cladophialophora.immunda	comp2	0.423472	2	positive
Nannizzia.gypsea	comp2	0.496053	2	positive
Blastomyces.gilchristii	comp3	-0.675608	-3	negative
Talaromyces.marneffei	comp3	-0.376603	-3	negative
Exophiala.oligosperma	comp3	0.417394	3	positive

## Sheet: WT_sPCA_Proportionality
# Proportionality analysis of the members within the clusters in WT
cluster	median_inside	median_outside	Pvalue
-1	0.3	1.89	2.56031e-141
1	0.08	2.47	3.81575e-101
-3	0.16	1.01	0.0167988
2	0.34	0.95	4.17114e-09
3	0	1.16	0.0425532
-2	0	1.03	0.0425532

## Sheet: sPCA_HD
sparse PCA clustering of fungal temporal profiles in HD mice and their relative contributions
molecule	comp	contrib.max	cluster	contribution
Verticillium.alfalfae	comp1	-0.178611	-1	negative
Kazachstania.naganishii	comp1	-0.151217	-1	negative
Ordospora.colligata	comp1	-0.129062	-1	negative
Diutina.rugosa	comp1	-0.127648	-1	negative
Aspergillus.versicolor	comp1	-0.121075	-1	negative
Cladophialophora.psammophila	comp1	-0.114519	-1	negative
Ascoidea.rubescens	comp1	-0.110715	-1	negative
Ogataea.parapolymorpha	comp1	-0.109502	-1	negative
Jaminaea.rosea	comp1	-0.108497	-1	negative
Trematosphaeria.pertusa	comp1	-0.104815	-1	negative
Tetrapisispora.phaffii	comp1	-0.0923182	-1	negative
Kazachstania.africana	comp1	-0.0893477	-1	negative
Westerdykella.ornata	comp1	-0.0893113	-1	negative
Colletotrichum.karsti	comp1	-0.0888011	-1	negative
Mixia.osmundae	comp1	-0.0809395	-1	negative
Meyerozyma.guilliermondii	comp1	-0.0801035	-1	negative
Rhodotorula.toruloides	comp1	-0.064966	-1	negative
Linderina.pennispora	comp1	-0.0587813	-1	negative
Fusarium.vanettenii	comp1	-0.0416981	-1	negative
Spizellomyces.punctatus	comp1	-0.0294809	-1	negative
Batrachochytrium.dendrobatidis	comp1	0.0699993	1	positive
Apiotrichum.porosum	comp1	0.0721492	1	positive
Phaeoacremonium.minimum	comp1	0.0728801	1	positive
Xylona.heveae	comp1	0.0768393	1	positive
Metarhizium.acridum	comp1	0.0798215	1	positive
Hyaloscypha.bicolor	comp1	0.0831852	1	positive
Rasamsonia.emersonii	comp1	0.0852028	1	positive
Talaromyces.rugulosus	comp1	0.10475	1	positive
Aspergillus.tanneri	comp1	0.12719	1	positive
Penicillium.griseofulvum	comp1	0.149806	1	positive
Bipolaris.zeicola	comp1	0.151859	1	positive
Podospora.anserina	comp1	0.15402	1	positive
Grosmannia.clavigera	comp1	0.165354	1	positive
Aspergillus.ibericus	comp1	0.174028	1	positive
Aspergillus.japonicus	comp1	0.181186	1	positive
Colletotrichum.aenigma	comp1	0.190288	1	positive
Trichoderma.asperellum	comp1	0.191428	1	positive
Suillus.subalutaceus	comp1	0.199212	1	positive
Aspergillus.ruber	comp1	0.205952	1	positive
Cladophialophora.yegresii	comp1	0.206018	1	positive
Aspergillus.nomiae	comp1	0.232406	1	positive
Trichoderma.gamsii	comp1	0.264186	1	positive
Aspergillus.novofumigatus	comp2	-0.146837	-2	negative
Ustilago.maydis	comp2	-0.141958	-2	negative
Candida.albicans	comp2	-0.137114	-2	negative
Lachancea.lanzarotensis	comp2	-0.128855	-2	negative
Suillus.bovinus	comp2	-0.128563	-2	negative
Kluyveromyces.lactis	comp2	-0.119767	-2	negative
Kluyveromyces.marxianus	comp2	-0.116473	-2	negative
Malassezia.globosa	comp2	-0.114385	-2	negative
Encephalitozoon.romaleae	comp2	-0.104661	-2	negative
Pneumocystis.murina	comp2	-0.0936984	-2	negative
Cyberlindnera.jadinii	comp2	-0.0925182	-2	negative
Colletotrichum.truncatum	comp2	-0.0921683	-2	negative
Blastomyces.gilchristii	comp2	-0.0920259	-2	negative
Verticillium.nonalfalfae	comp2	-0.0870838	-2	negative
Debaryomyces.hansenii	comp2	-0.0837283	-2	negative
Aspergillus.bombycis	comp2	-0.0832568	-2	negative
Colletotrichum.fructicola	comp2	-0.0806967	-2	negative
Aspergillus.lentulus	comp2	-0.079437	-2	negative
Pseudogymnoascus.destructans	comp2	-0.079218	-2	negative
Fusarium.tjaetaba	comp2	-0.0787344	-2	negative
Aspergillus.heteromorphus	comp2	-0.0783126	-2	negative
Leptosphaeria.maculans	comp2	-0.0778627	-2	negative
Zygotorulaspora.mrakii	comp2	-0.0754865	-2	negative
Pseudovirgaria.hyperparasitica	comp2	-0.0723567	-2	negative
Sphaerulina.musiva	comp2	-0.0722397	-2	negative
Amorphotheca.resinae	comp2	-0.0720263	-2	negative
Vanderwaltozyma.polyspora	comp2	-0.0716001	-2	negative
Aureobasidium.subglaciale	comp2	-0.0714107	-2	negative
Penicillium.rubens	comp2	-0.0713967	-2	negative
Colletotrichum.scovillei	comp2	-0.0711746	-2	negative
Colletotrichum.higginsianum	comp2	-0.0675707	-2	negative
Lachancea.thermotolerans	comp2	-0.0661992	-2	negative
Aspergillus.wentii	comp2	-0.0650181	-2	negative
Pseudozyma.hubeiensis	comp2	-0.0642473	-2	negative
Sugiyamaella.lignohabitans	comp2	-0.0642108	-2	negative
Verticillium.dahliae	comp2	-0.0640762	-2	negative
Thermothelomyces.thermophilus	comp2	-0.061433	-2	negative
Synchytrium.microbalum	comp2	-0.0568532	-2	negative
Kazachstania.barnettii	comp2	-0.0563271	-2	negative
Yarrowia.lipolytica	comp2	-0.0553549	-2	negative
Kwoniella.mangrovensis	comp2	-0.0548813	-2	negative
Tetrapisispora.blattae	comp2	-0.054445	-2	negative
Rhizophagus.irregularis	comp2	-0.0524935	-2	negative
Metschnikowia.bicuspidata	comp2	-0.0520722	-2	negative
Kalmanozyma.brasiliensis	comp2	-0.0515943	-2	negative
Spathaspora.passalidarum	comp2	-0.0512229	-2	negative
Schizosaccharomyces.octosporus	comp2	-0.0500335	-2	negative
Encephalitozoon.intestinalis	comp2	-0.0482324	-2	negative
Melampsora.larici.populina	comp2	-0.0481108	-2	negative
Schizosaccharomyces.japonicus	comp2	-0.0473617	-2	negative
Candida.tropicalis	comp2	-0.0462479	-2	negative
Fusarium.coffeatum	comp2	-0.0460698	-2	negative
Rhodotorula.graminis	comp2	-0.0459988	-2	negative
Eremothecium.gossypii	comp2	-0.0440191	-2	negative
Pyricularia.grisea	comp2	-0.0437415	-2	negative
Talaromyces.amestolkiae	comp2	-0.0428605	-2	negative
Aureobasidium.namibiae	comp2	-0.0422452	-2	negative
Fusarium.verticillioides	comp2	-0.0422434	-2	negative
Kockovaella.imperatae	comp2	-0.040934	-2	negative
Fonsecaea.multimorphosa	comp2	-0.0407072	-2	negative
Tremella.mesenterica	comp2	-0.0397954	-2	negative
Ceraceosorus.guamensis	comp2	-0.0397918	-2	negative
Mytilinidion.resinicola	comp2	-0.0396535	-2	negative
Marssonina.brunnea	comp2	-0.0388653	-2	negative
Protomyces.lactucae.debilis	comp2	-0.0383734	-2	negative
Ogataea.polymorpha	comp2	-0.0376722	-2	negative
Aspergillus.caelatus	comp2	-0.0374047	-2	negative
Exophiala.xenobiotica	comp2	-0.0373609	-2	negative
Cryptococcus.amylolentus	comp2	-0.0372035	-2	negative
Pyricularia.oryzae	comp2	-0.037055	-2	negative
Aspergillus.mulundensis	comp2	-0.0360235	-2	negative
Cutaneotrichosporon.oleaginosum	comp2	-0.0360029	-2	negative
Baudoinia.panamericana	comp2	-0.0349568	-2	negative
Bipolaris.maydis	comp2	-0.0346048	-2	negative
Suillus.clintonianus	comp2	-0.0345912	-2	negative
Cladophialophora.carrionii	comp2	-0.0341238	-2	negative
Suillus.discolor	comp2	-0.0324932	-2	negative
Aureobasidium.pullulans	comp2	-0.0323722	-2	negative
Aspergillus.saccharolyticus	comp2	-0.0308987	-2	negative
Naumovozyma.castellii	comp2	-0.0300493	-2	negative
Cryptococcus.wingfieldii	comp2	-0.0296501	-2	negative
Gaeumannomyces.tritici	comp2	-0.0295385	-2	negative
Meira.miltonrushii	comp2	-0.0289149	-2	negative
Pleurotus.ostreatus	comp2	-0.0287327	-2	negative
Paraphaeosphaeria.sporulosa	comp2	-0.0276426	-2	negative
Malassezia.restricta	comp2	-0.0273172	-2	negative
Daldinia.childiae	comp2	-0.0268981	-2	negative
Colletotrichum.graminicola	comp2	-0.026288	-2	negative
Bipolaris.oryzae	comp2	-0.0256982	-2	negative
Aspergillus.sclerotioniger	comp2	-0.025092	-2	negative
Fomitiporia.mediterranea	comp2	-0.025072	-2	negative
Laetiporus.sulphureus	comp2	-0.0246804	-2	negative
Candida.glabrata	comp2	-0.0246163	-2	negative
Schizosaccharomyces.pombe	comp2	-0.0238586	-2	negative
Mitosporidium.daphniae	comp2	-0.0223687	-2	negative
Cucurbitaria.berberidis	comp2	-0.021905	-2	negative
Debaryomyces.fabryi	comp2	-0.0205221	-2	negative
Fusarium.subglutinans	comp2	-0.0194976	-2	negative
Lobosporangium.transversale	comp2	-0.0192012	-2	negative
Eremothecium.cymbalariae	comp2	-0.0190352	-2	negative
Chaetomium.globosum	comp2	-0.0188674	-2	negative
Aspergillus.ochraceoroseus	comp2	-0.018861	-2	negative
Zasmidium.cellare	comp2	-0.0183655	-2	negative
Geosmithia.morbida	comp2	-0.0183124	-2	negative
Aspergillus.steynii	comp2	-0.0177762	-2	negative
Saprochaete.ingens	comp2	-0.0175565	-2	negative
Orbilia.oligospora	comp2	-0.0172742	-2	negative
Acaromyces.ingoldii	comp2	-0.0163432	-2	negative
Saitoella.complicata	comp2	-0.0162901	-2	negative
Trichoderma.reesei	comp2	-0.016055	-2	negative
Aspergillus.clavatus	comp2	-0.0160013	-2	negative
Cladophialophora.bantiana	comp2	-0.0158875	-2	negative
Phialemoniopsis.curvata	comp2	-0.015063	-2	negative
Torulaspora.globosa	comp2	-0.014199	-2	negative
Aspergillus.terreus	comp2	-0.0140933	-2	negative
Chaetomium.thermophilum	comp2	-0.014072	-2	negative
Tilletiaria.anomala	comp2	-0.0134531	-2	negative
Metarhizium.album	comp2	-0.0134252	-2	negative
Malassezia.pachydermatis	comp2	-0.012831	-2	negative
Coprinopsis.cinerea	comp2	-0.0128084	-2	negative
Wickerhamomyces.anomalus	comp2	-0.0128073	-2	negative
Nosema.ceranae	comp2	-0.0123411	-2	negative
Pyrenophora.tritici.repentis	comp2	-0.0119956	-2	negative
Punctularia.strigosozonata	comp2	-0.0116355	-2	negative
Talaromyces.stipitatus	comp2	-0.0113144	-2	negative
Mollisia.scopiformis	comp2	-0.0106508	-2	negative
Phycomyces.blakesleeanus	comp2	-0.0100047	-2	negative
Talaromyces.marneffei	comp2	-0.00967423	-2	negative
Paracoccidioides.lutzii	comp2	-0.00958889	-2	negative
Endocarpon.pusillum	comp2	-0.00806563	-2	negative
Pichia.kudriavzevii	comp2	-0.0080423	-2	negative
Komagataella.phaffii	comp2	-0.00798377	-2	negative
Schizosaccharomyces.cryophilus	comp2	-0.00754007	-2	negative
Sordaria.macrospora	comp2	-0.00712929	-2	negative
Lindgomyces.ingoldianus	comp2	-0.00709603	-2	negative
Clavispora.lusitaniae	comp2	-0.00680591	-2	negative
Byssochlamys.spectabilis	comp2	-0.00661928	-2	negative
Pestalotiopsis.fici	comp2	-0.00568575	-2	negative
Cryptococcus.neoformans	comp2	-0.00546334	-2	negative
Kwoniella.dejecticola	comp2	-0.00502264	-2	negative
Gloeophyllum.trabeum	comp2	-0.00455673	-2	negative
Coniosporium.apollinis	comp2	-0.0041964	-2	negative
Diplodia.corticola	comp2	-0.00397875	-2	negative
Thermothielavioides.terrestris	comp2	-0.00397059	-2	negative
Wickerhamiella.sorbophila	comp2	-0.00347502	-2	negative
Moesziomyces.antarcticus	comp2	-0.00103917	-2	negative
Rhizopus.microsporus	comp2	-0.000984673	-2	negative
Vavraia.culicis	comp2	-0.000432728	-2	negative
Capronia.coronata	comp2	0.000476182	2	positive
Tilletiopsis.washingtonensis	comp2	0.000899508	2	positive
Didymella.exigua	comp2	0.00193535	2	positive
Phanerochaete.carnosa	comp2	0.00213284	2	positive
Coniophora.puteana	comp2	0.0027094	2	positive
Brettanomyces.bruxellensis	comp2	0.00309198	2	positive
Aspergillus.sydowii	comp2	0.00356006	2	positive
Penicillium.digitatum	comp2	0.00382712	2	positive
Parastagonospora.nodorum	comp2	0.00392778	2	positive
Cordyceps.fumosorosea	comp2	0.00502605	2	positive
Laccaria.bicolor	comp2	0.00572103	2	positive
Ascochyta.rabiei	comp2	0.00587553	2	positive
Aspergillus.campestris	comp2	0.0068809	2	positive
Candida.auris	comp2	0.00723134	2	positive
Eremomyces.bilateralis	comp2	0.00740232	2	positive
Glarea.lozoyensis	comp2	0.00753644	2	positive
Suillus.paluster	comp2	0.0075982	2	positive
Vittaforma.corneae	comp2	0.00793691	2	positive
Cantharellus.anzutake	comp2	0.00816795	2	positive
Suhomyces.tanzawaensis	comp2	0.00893451	2	positive
Aspergillus.alliaceus	comp2	0.00895756	2	positive
Kuraishia.capsulata	comp2	0.00927352	2	positive
Sodiomyces.alkalinus	comp2	0.00965092	2	positive
Agaricus.bisporus	comp2	0.00965609	2	positive
Eremothecium.sinecaudum	comp2	0.00969848	2	positive
Stereum.hirsutum	comp2	0.0098703	2	positive
Cyphellophora.europaea	comp2	0.0107164	2	positive
Penicillium.roqueforti	comp2	0.0113446	2	positive
Kwoniella.bestiolae	comp2	0.0115653	2	positive
Encephalitozoon.cuniculi	comp2	0.0120818	2	positive
Kwoniella.pini	comp2	0.0128084	2	positive
Nematocida.parisii	comp2	0.0129596	2	positive
Candida.dubliniensis	comp2	0.0134905	2	positive
Pneumocystis.carinii	comp2	0.0142083	2	positive
Aspergillus.nidulans	comp2	0.0144688	2	positive
Uncinocarpus.reesii	comp2	0.0162621	2	positive
Cryptococcus.gattii.VGI	comp2	0.0165689	2	positive
Candida.orthopsilosis	comp2	0.0175246	2	positive
Neohortaea.acidophila	comp2	0.0180712	2	positive
Schizophyllum.commune	comp2	0.0200737	2	positive
Beauveria.bassiana	comp2	0.0208364	2	positive
Anthracocystis.flocculosa	comp2	0.0213557	2	positive
Ramularia.collo.cygni	comp2	0.0217462	2	positive
Brettanomyces.nanus	comp2	0.0222101	2	positive
Hyphopichia.burtonii	comp2	0.0223528	2	positive
Heterobasidion.irregulare	comp2	0.0225757	2	positive
Talaromyces.atroroseus	comp2	0.0226185	2	positive
Pseudomicrostroma.glucosiphilum	comp2	0.0234019	2	positive
Aspergillus.glaucus	comp2	0.0235494	2	positive
Sporothrix.brasiliensis	comp2	0.0248529	2	positive
Scedosporium.apiospermum	comp2	0.0251497	2	positive
Postia.placenta	comp2	0.0258961	2	positive
Lachnellula.hyalina	comp2	0.0266336	2	positive
Dacryopinax.primogenitus	comp2	0.0280205	2	positive
Puccinia.graminis	comp2	0.0285206	2	positive
Aaosphaeria.arxii	comp2	0.0285385	2	positive
Fibroporia.radiculosa	comp2	0.0290975	2	positive
Phialophora.attinorum	comp2	0.0293464	2	positive
Wickerhamomyces.ciferrii	comp2	0.0295036	2	positive
Pichia.membranifaciens	comp2	0.0295124	2	positive
Dothidotthia.symphoricarpi	comp2	0.0300055	2	positive
Lodderomyces.elongisporus	comp2	0.0302473	2	positive
Exserohilum.turcicum	comp2	0.0312357	2	positive
Cercospora.beticola	comp2	0.0312439	2	positive
Aspergillus.pseudotamarii	comp2	0.0312942	2	positive
Torulaspora.delbrueckii	comp2	0.0318501	2	positive
Aspergillus.fumigatus	comp2	0.0328607	2	positive
Trichosporon.asahii	comp2	0.0330768	2	positive
Candida.parapsilosis	comp2	0.0351956	2	positive
Sclerotinia.sclerotiorum	comp2	0.0361286	2	positive
Pseudogymnoascus.verrucosus	comp2	0.0365057	2	positive
Malassezia.sympodialis	comp2	0.0371003	2	positive
Kwoniella.shandongensis	comp2	0.037136	2	positive
Drechmeria.coniospora	comp2	0.0373975	2	positive
Penicilliopsis.zonata	comp2	0.0383725	2	positive
Zymoseptoria.tritici	comp2	0.0392818	2	positive
Wallemia.mellicola	comp2	0.0403293	2	positive
Dichomitus.squalens	comp2	0.041926	2	positive
Mycena.indigotica	comp2	0.0433188	2	positive
Pseudomassariella.vexata	comp2	0.0434679	2	positive
Scheffersomyces.stipitis	comp2	0.0446315	2	positive
Verruconis.gallopava	comp2	0.0446405	2	positive
Pseudocercospora.fijiensis	comp2	0.0450199	2	positive
Tuber.melanosporum	comp2	0.0452287	2	positive
Trichoderma.virens	comp2	0.0474574	2	positive
Cryphonectria.parasitica	comp2	0.0480463	2	positive
Capronia.epimyces	comp2	0.0493391	2	positive
Sporisorium.graminicola	comp2	0.050182	2	positive
Naumovozyma.dairenensis	comp2	0.0510924	2	positive
Aureobasidium.melanogenum	comp2	0.0525007	2	positive
Aspergillus.thermomutatus	comp2	0.0547037	2	positive
Trichoderma.harzianum	comp2	0.0559279	2	positive
Cordyceps.militaris	comp2	0.0568161	2	positive
Aspergillus.fischeri	comp2	0.0573287	2	positive
Saccharomyces.eubayanus	comp2	0.0573797	2	positive
Candida.duobushaemulonis	comp2	0.06166	2	positive
Aspergillus.uvarum	comp2	0.0631068	2	positive
Pochonia.chlamydosporia	comp2	0.0634577	2	positive
Macroventuria.anomochaeta	comp2	0.0649547	2	positive
Exophiala.dermatitidis	comp2	0.0673117	2	positive
Wallemia.ichthyophaga	comp2	0.0710653	2	positive
Saccharomyces.paradoxus	comp2	0.0716849	2	positive
Saccharomyces.cerevisiae	comp2	0.0722721	2	positive
Trametes.versicolor	comp2	0.0726751	2	positive
Aspergillus.oryzae	comp2	0.0732479	2	positive
Rhinocladiella.mackenziei	comp2	0.0744587	2	positive
Exophiala.spinifera	comp2	0.0745425	2	positive
Fonsecaea.erecta	comp2	0.075549	2	positive
Aspergillus.candidus	comp2	0.0777274	2	positive
Exophiala.aquamarina	comp2	0.0779371	2	positive
Zygosaccharomyces.rouxii	comp2	0.0793215	2	positive
Aspergillus.homomorphus	comp2	0.0837811	2	positive
Sparassis.crispa	comp2	0.0864916	2	positive
Fusarium.oxysporum	comp2	0.0876062	2	positive
Nannizzia.gypsea	comp2	0.0940425	2	positive
Cladophialophora.immunda	comp2	0.0962224	2	positive
Sporothrix.schenckii	comp2	0.0980152	2	positive
Pneumocystis.jirovecii	comp2	0.111401	2	positive
Arthroderma.uncinatum	comp2	0.116355	2	positive
Botrytis.byssoidea	comp2	0.116694	2	positive
Fusarium.venenatum	comp2	0.117335	2	positive
Bipolaris.sorokiniana	comp2	0.124529	2	positive
Purpureocillium.lilacinum	comp2	0.125979	2	positive
Histoplasma.capsulatum	comp2	0.140299	2	positive
Candida.haemuloni	comp2	0.150673	2	positive
Aspergillus.pseudonomiae	comp2	0.15736	2	positive
Suillus.fuscotomentosus	comp2	0.166218	2	positive
Colletotrichum.siamense	comp2	0.220343	2	positive
Exophiala.oligosperma	comp3	-0.28176	-3	negative
Penicillium.expansum	comp3	-0.2545	-3	negative
Exophiala.mesophila	comp3	-0.218542	-3	negative
Alternaria.alternata	comp3	-0.190598	-3	negative
Lasiodiplodia.theobromae	comp3	-0.123545	-3	negative
Venustampulla.echinocandica	comp3	-0.113886	-3	negative
Aplosporella.prunicola	comp3	0.147274	3	positive
Serpula.lacrymans	comp3	0.160743	3	positive
Ustilago.hordei	comp3	0.212615	3	positive
Aspergillus.tubingensis	comp3	0.229141	3	positive
Yamadazyma.tenuis	comp3	0.336295	3	positive
Botrytis.cinerea	comp3	0.36264	3	positive
Trichoderma.atroviride	comp3	0.388521	3	positive

## Sheet: HD_sPCA_Proportionality
# Proportionality analysis of the members within the clusters in HD
cluster	median_inside	median_outside	Pvalue
3	0.05	0.61	7.6658e-29
-1	0.11	0.6	1.77195e-55
-2	0.36	0.74	9.20766e-25
2	0.23	1.1	9.81758e-39
-3	0.32	1.4	2.92445e-07
1	0.12	2.22	7.27467e-30

## Sheet: PERMANOVA
PERMANOVA of beta diversity based on Aitchison distance within genotype across timepoint
Genotype	Comparisons	R2	pval
WT	4vs6	0.04	0.601
	4vs8	0.05	0.39
	4vs10	0.11	0.062
	4vs12	0.13	0.013
	6vs8	0.04	0.48
	6vs10	0.09	0.154
	6vs12	0.15	0.466
	8vs10	0.05	0.105
	8vs12	0.1	0.105
	10vs12	0.07	0.217
HD	4vs6	0.29	0.001
	4vs8	0.21	0.001
	4vs10	0.13	0.029
	4vs12	0.13	0.01
	6vs8	0.66	0.26
	6vs10	0.15	0.03
	6vs12	0.23	0.001
	8vs10	0.08	0.164
	8vs12	0.14	0.006
	10vs12	0.05	0.435

## Sheet: LMMSDE
Results from LMMSDE analysis investigating the effect of Time and Genotype on the temporal profile of each fungal taxon
Taxa	Time	adj.Time	Genotype	adj.Genotype	Genotype_Time	adj.Genotype_Time
Alternaria.alternata	0.0318234	0.2	0.0168421	0.37	0.0380533	0.48
Amorphotheca.resinae	0.0342381	0.2	0.327244	0.67	0.254522	0.77
Arthroderma.uncinatum	0.102817	0.39	0.409968	0.68	0.26306	0.77
Ascochyta.rabiei	0.988719	0.99	0.229208	0.6	0.835315	0.95
Aspergillus.alliaceus	0.694538	0.89	0.1486	0.55	0.512911	0.86
Aspergillus.bombycis	0.0412782	0.2	0.379676	0.68	0.914937	0.97
Aspergillus.brunneoviolaceus	0.856157	0.91	0.604529	0.79	0.335473	0.79
Aspergillus.caelatus	0.362928	0.68	0.296161	0.64	0.873316	0.97
Aspergillus.campestris	0.503151	0.79	0.341608	0.67	0.413417	0.84
Aspergillus.candidus	0.00949885	0.12	0.153894	0.55	0.022213	0.45
Aspergillus.clavatus	0.887512	0.92	0.377139	0.68	0.738875	0.95
Aspergillus.fischeri	0.255262	0.6	0.00425596	0.37	0.822373	0.95
Aspergillus.fumigatus	0.669668	0.89	0.161531	0.55	0.284372	0.79
Aspergillus.glaucus	0.305987	0.62	0.0348272	0.38	0.539242	0.86
Aspergillus.homomorphus	0.267263	0.6	0.809724	0.9	0.32677	0.79
Aspergillus.ibericus	0.926821	0.94	0.592425	0.78	0.637127	0.92
Aspergillus.japonicus	0.00472819	0.075	0.172877	0.55	0.0242469	0.45
Aspergillus.lentulus	0.541797	0.8	0.33769	0.67	0.0966375	0.76
Aspergillus.novofumigatus	0.189116	0.5	0.240846	0.6	0.0700891	0.67
Aspergillus.ochraceoroseus	0.609042	0.83	0.557272	0.76	0.497955	0.86
Aspergillus.oryzae	0.554984	0.8	0.421105	0.68	0.611749	0.89
Aspergillus.pseudonomiae	0.0584549	0.26	0.0958769	0.55	0.409664	0.84
Aspergillus.pseudotamarii	0.825514	0.91	0.159762	0.55	0.749417	0.95
Aspergillus.ruber	0.270405	0.6	0.411149	0.68	0.564548	0.86
Aspergillus.saccharolyticus	0.729828	0.89	0.0612645	0.53	0.808484	0.95
Aspergillus.sclerotioniger	0.805845	0.91	0.0337286	0.38	0.294235	0.79
Aspergillus.sydowii	0.788114	0.9	0.966517	0.99	0.692374	0.94
Aspergillus.tanneri	0.0477681	0.23	0.0920679	0.55	0.077997	0.67
Aspergillus.thermomutatus	0.280844	0.6	0.83668	0.91	0.345493	0.79
Aspergillus.tubingensis	0.00207989	0.055	0.016666	0.37	0.00763265	0.45
Aspergillus.uvarum	0.554218	0.8	0.625198	0.79	0.455591	0.86
Aureobasidium.melanogenum	0.014519	0.13	0.375904	0.68	0.461899	0.86
Aureobasidium.namibiae	0.651458	0.88	0.18096	0.55	0.350075	0.79
Aureobasidium.pullulans	0.498548	0.79	0.656316	0.8	0.612761	0.89
Bipolaris.maydis	0.705915	0.89	0.343752	0.67	0.322188	0.79
Bipolaris.oryzae	0.0695206	0.3	0.982108	0.99	0.130982	0.76
Bipolaris.sorokiniana	0.539608	0.8	0.0290321	0.38	0.128102	0.76
Bipolaris.zeicola	0.483072	0.79	0.321018	0.67	0.545689	0.86
Blastomyces.gilchristii	0.0353195	0.2	0.21397	0.6	0.837361	0.95
Botrytis.byssoidea	0.0940461	0.36	0.533149	0.75	0.817391	0.95
Botrytis.cinerea	0.679971	0.89	0.421957	0.68	0.484436	0.86
Byssochlamys.spectabilis	0.467662	0.79	0.927674	0.98	0.366754	0.79
Candida.albicans	0.278747	0.6	0.606146	0.79	0.509818	0.86
Candida.dubliniensis	0.567407	0.82	0.713738	0.86	0.609862	0.89
Candida.orthopsilosis	0.92317	0.94	0.925162	0.98	0.746197	0.95
Candida.parapsilosis	0.836411	0.91	0.478524	0.72	0.212014	0.76
Candida.tropicalis	0.473993	0.79	0.276246	0.64	0.55479	0.86
Capronia.coronata	0.193707	0.5	0.339331	0.67	0.188031	0.76
Capronia.epimyces	0.534241	0.8	0.186325	0.56	0.645109	0.92
Cladophialophora.bantiana	0.290362	0.61	0.135763	0.55	0.163802	0.76
Cladophialophora.carrionii	0.161031	0.47	0.147121	0.55	0.981002	0.98
Cladophialophora.immunda	0.0260165	0.19	0.0357179	0.38	0.0742155	0.67
Cladophialophora.psammophila	0.0642502	0.28	0.948354	0.98	0.0805409	0.67
Cladophialophora.yegresii	0.0389898	0.2	0.20334	0.59	0.0391707	0.48
Colletotrichum.aenigma	0.000129195	0.012	0.0166104	0.37	0.0286612	0.45
Colletotrichum.fructicola	0.583694	0.83	0.131208	0.55	0.241647	0.76
Colletotrichum.graminicola	0.196336	0.5	0.625262	0.79	0.749257	0.95
Colletotrichum.higginsianum	0.0272004	0.19	0.485916	0.72	0.541267	0.86
Colletotrichum.orchidophilum	0.026819	0.19	0.40764	0.68	0.120029	0.76
Colletotrichum.scovillei	0.076951	0.3	0.284115	0.64	0.948171	0.98
Colletotrichum.siamense	0.0125868	0.12	0.152062	0.55	0.173047	0.76
Cordyceps.militaris	0.229125	0.55	0.828773	0.91	0.793652	0.95
Cryptococcus.amylolentus	0.157864	0.47	0.656079	0.8	0.73273	0.95
Cryptococcus.gattii.VGI	0.780609	0.9	0.529511	0.75	0.97717	0.98
Cryptococcus.wingfieldii	0.752866	0.89	0.415298	0.68	0.80481	0.95
Debaryomyces.fabryi	0.551055	0.8	0.125377	0.55	0.969247	0.98
Debaryomyces.hansenii	0.363142	0.68	0.830602	0.91	0.470516	0.86
Didymella.exigua	0.861096	0.91	0.992598	0.99	0.890415	0.97
Drechmeria.coniospora	0.383112	0.68	0.138242	0.55	0.352957	0.79
Encephalitozoon.cuniculi	0.782139	0.9	0.408235	0.68	0.969917	0.98
Encephalitozoon.hellem	0.0410324	0.2	0.577643	0.77	0.765283	0.95
Encephalitozoon.intestinalis	0.596011	0.83	0.159764	0.55	0.195252	0.76
Encephalitozoon.romaleae	0.143934	0.47	0.536653	0.75	0.78342	0.95
Eremothecium.cymbalariae	0.150696	0.47	0.744215	0.87	0.540029	0.86
Eremothecium.gossypii	0.0363301	0.2	0.361211	0.68	0.656169	0.92
Exophiala.oligosperma	0.000270286	0.014	0.0195724	0.37	0.0057101	0.45
Exophiala.spinifera	0.341403	0.67	0.513622	0.74	0.213521	0.76
Exophiala.xenobiotica	0.863285	0.91	0.165053	0.55	0.357262	0.79
Exserohilum.turcicum	0.28241	0.6	0.903294	0.97	0.962839	0.98
Fonsecaea.erecta	0.0196409	0.16	0.420167	0.68	0.667144	0.92
Fonsecaea.monophora	0.309781	0.62	0.507698	0.74	0.793594	0.95
Fusarium.oxysporum	0.304783	0.62	0.733462	0.86	0.311731	0.79
Fusarium.tjaetaba	0.867313	0.91	0.0813277	0.55	0.125029	0.76
Fusarium.venenatum	0.308212	0.62	0.178493	0.55	0.165558	0.76
Fusarium.verticillioides	0.345458	0.67	0.937897	0.98	0.958771	0.98
Histoplasma.capsulatum	0.0166045	0.15	0.367048	0.68	0.146236	0.76
Kalmanozyma.brasiliensis	0.17966	0.5	0.951471	0.98	0.24168	0.76
Kazachstania.africana	0.187807	0.5	0.0201698	0.37	0.132154	0.76
Kluyveromyces.lactis	0.187006	0.5	0.178385	0.55	0.0630804	0.66
Kwoniella.dejecticola	0.975771	0.98	0.017993	0.37	0.885945	0.97
Kwoniella.mangrovensis	0.607484	0.83	0.955709	0.98	0.262626	0.77
Kwoniella.pini	0.383731	0.68	0.540808	0.75	0.604554	0.89
Kwoniella.shandongensis	0.881935	0.92	0.469678	0.72	0.26455	0.77
Lachancea.lanzarotensis	0.000145695	0.012	0.24888	0.6	0.162064	0.76
Lachnellula.hyalina	0.809409	0.91	0.0321282	0.38	0.49287	0.86
Lodderomyces.elongisporus	0.745712	0.89	0.789914	0.89	0.521743	0.86
Macroventuria.anomochaeta	0.158178	0.47	0.0971539	0.55	0.912531	0.97
Malassezia.globosa	0.429383	0.75	0.207558	0.6	0.166814	0.76
Malassezia.sympodialis	0.657269	0.88	0.235983	0.6	0.281905	0.79
Metarhizium.acridum	0.0296674	0.2	0.125186	0.55	0.344454	0.79
Metarhizium.album	0.38295	0.68	0.0961901	0.55	0.318355	0.79
Microsporum.canis	0.00353129	0.069	0.297475	0.64	0.0128861	0.45
Moesziomyces.antarcticus	0.128617	0.45	0.733426	0.86	0.144859	0.76
Nannizzia.gypsea	0.132188	0.45	0.406823	0.68	0.472715	0.86
Naumovozyma.dairenensis	0.483049	0.79	0.120185	0.55	0.320449	0.79
Ogataea.parapolymorpha	0.0119107	0.12	0.0128945	0.37	0.0235111	0.45
Ogataea.polymorpha	0.737363	0.89	0.14688	0.55	0.465167	0.86
Ordospora.colligata	0.185187	0.5	0.47455	0.72	0.0593198	0.66
Paracoccidioides.lutzii	0.271577	0.6	0.336833	0.67	0.197535	0.76
Parastagonospora.nodorum	0.916675	0.94	0.949635	0.98	0.811149	0.95
Penicilliopsis.zonata	0.373638	0.68	0.173646	0.55	0.720723	0.95
Penicillium.digitatum	0.364759	0.68	0.700598	0.85	0.427775	0.86
Penicillium.expansum	0.00196365	0.055	0.292084	0.64	0.0120148	0.45
Penicillium.griseofulvum	0.361611	0.68	0.0750415	0.55	0.0388928	0.48
Penicillium.roqueforti	0.500597	0.79	0.0211494	0.37	0.711289	0.95
Penicillium.rubens	0.108836	0.4	0.382825	0.68	0.554799	0.86
Penicillium.solitum	0.85663	0.91	0.754869	0.87	0.704639	0.95
Pneumocystis.carinii	0.8219	0.91	0.280783	0.64	0.52282	0.86
Postia.placenta	0.437499	0.75	0.151712	0.55	0.662895	0.92
Pseudogymnoascus.verrucosus	0.704641	0.89	0.436674	0.68	0.354781	0.79
Pseudozyma.hubeiensis	0.157878	0.47	0.635946	0.79	0.576515	0.87
Purpureocillium.lilacinum	0.0718516	0.3	0.63103	0.79	0.22997	0.76
Pyrenophora.tritici.repentis	0.714537	0.89	0.789586	0.89	0.476739	0.86
Pyricularia.grisea	0.270866	0.6	0.427352	0.68	0.819413	0.95
Pyricularia.oryzae	0.879016	0.92	0.248628	0.6	0.501366	0.86
Pyricularia.pennisetigena	0.417316	0.73	0.424933	0.68	0.467168	0.86
Rhinocladiella.mackenziei	0.0354114	0.2	0.283792	0.64	0.196155	0.76
Saccharomyces.cerevisiae	0.514546	0.8	0.570548	0.76	0.137314	0.76
Saccharomyces.eubayanus	0.128895	0.45	0.532441	0.75	0.498269	0.86
Saccharomyces.paradoxus	0.0736042	0.3	0.461837	0.72	0.834792	0.95
Scheffersomyces.stipitis	0.0486348	0.23	0.240091	0.6	0.848688	0.96
Sclerotinia.sclerotiorum	0.536183	0.8	0.872591	0.94	0.733387	0.95
Sporisorium.graminicola	0.689876	0.89	0.563099	0.76	0.402282	0.84
Sporothrix.brasiliensis	0.587522	0.83	0.751959	0.87	0.309999	0.79
Sporothrix.schenckii	0.193873	0.5	0.637133	0.79	0.565134	0.86
Suillus.bovinus	0.149586	0.47	0.502954	0.74	0.179936	0.76
Suillus.discolor	0.785535	0.9	0.416599	0.68	0.872587	0.97
Suillus.fuscotomentosus	0.0109898	0.12	0.108122	0.55	0.224627	0.76
Suillus.paluster	0.141446	0.47	0.056685	0.53	0.239275	0.76
Talaromyces.marneffei	0.759069	0.9	0.360271	0.68	0.565354	0.86
Talaromyces.stipitatus	0.606532	0.83	0.235829	0.6	0.882972	0.97
Thermothelomyces.thermophilus	0.00393282	0.069	0.147565	0.55	0.412949	0.84
Torulaspora.delbrueckii	0.860414	0.91	0.799953	0.9	0.372947	0.8
Trichoderma.asperellum	0.000759402	0.03	0.0288051	0.38	0.0265024	0.45
Trichoderma.atroviride	0.00842511	0.11	0.225222	0.6	0.179456	0.76
Trichoderma.gamsii	0.0205482	0.16	0.0517564	0.51	0.148594	0.76
Trichoderma.harzianum	0.524484	0.8	0.560729	0.76	0.215491	0.76
Trichoderma.reesei	0.818662	0.91	0.728134	0.86	0.905784	0.97
Trichoderma.virens	0.687898	0.89	0.0768476	0.55	0.167031	0.76
Uncinocarpus.reesii	0.748237	0.89	0.316286	0.67	0.906031	0.97
Ustilago.hordei	0.446029	0.76	0.105915	0.55	0.36577	0.79
Verticillium.alfalfae	0.00362402	0.069	0.119442	0.55	0.0230356	0.45
Verticillium.dahliae	0.226043	0.55	0.252591	0.6	0.980846	0.98
Verticillium.nonalfalfae	0.205255	0.51	0.160385	0.55	0.285293	0.79
Candida.auris	0.752681	0.89	0.0635388	0.53	0.96187	0.98
Candida.duobushaemulonis	0.231312	0.55	0.23277	0.6	0.821185	0.95
Candida.glabrata	0.721756	0.89	0.987865	0.99	0.689977	0.94
Candida.haemuloni	0.00750113	0.11	0.757671	0.87	0.216062	0.76

## Sheet: Corr_Bacteriome_Mycobiome
Correlations between the gut bacteriome and mycobiome
	Yarrowia lipolytica	Glarea lozoyensis	Malassezia restricta	Aspergillus alliaceus	Penicillium digitatum	Aspergillus fischeri	Aspergillus uvarum
Bacteroides oleiciplenus	0.624214	0.746347	0.633578	0.62009	0.406125	0.584264	0.512555
Bacteroides pyogenes	0.678009	0.810668	0.68818	0.67353	0.441126	0.634617	0.556728
Bacteroides timonensis	0.636312	0.760812	0.645857	0.632108	0.413996	0.595588	0.522489
Lactobacillus reuteri	-0.50476	-0.603521	-0.512332	-0.501425	0	-0.472455	-0.414469
Prevotella scopos	0.692323	0.827783	0.702709	0.687749	0.450439	0.648015	0.568481

## Sheet: Mice body weight
Weekly body weight
Mice	Genotype	5 wks	6 wks	7 wks	8 wks	9 wks	10 wks	11 wks	12 wks
115	Wt	21.2	23	24.3	26.7	28.2	29.5	30.2	31.5
66	Wt	20.6	22.2	23.7	24.9	26	26.8	27.2	27.5
85	Wt	21	22	23	24.1	24.5	25.1	25.5	26.1
103	Wt	24.2	25.2	26.7	28.7	29.2	30.6	30.9	30.7
68	Wt	21.3	23	24.6	26.1	27.1	27.6	27.5	28.7
80	Wt	20.3	21.8	22.4	23.3	23.7	24	23.8	24.8
82	Wt	19	20.5	21.6	23	23.8	24.9	26	27.4
60	Wt	20.1	21.5	23.3	25.3	26.2	26.7	27.8	28.7
102	Wt	18.2	20	22.5	24	25.2	27.6	29.2	30.1
117	HD	22	24.4	25.7	27.4	28.9	28.9	28.5	29
71	HD	20	21.3	22.4	23.6	25.2	25.3	24.7	25.6
84	HD	21.4	22.7	23.1	24.6	26.2	26.3	26	26.7
116	HD	21.8	23.6	24.4	26	26.8	26.7	28.1	28.2
69	HD	19.5	21.2	21.7	22.8	23.6	24.4	23.7	24.1
81	HD	23.1	24.5	26.4	28.3	28.2	27.4	28.6	28.4
83	HD	23	25.2	26.5	27.4	27.3	27.5	27.7	27.8
59	HD	20.5	22	23.6	24.4	25.1	25.5	26.4	26.9
97	HD	20.6	22.9	23.2	24.3	25.7	26.2	27.1	26.8

## Sheet: Mice motor perf
# Motor performance assessed by rotarod
MouseID	Genotype	6 wks	7 wks	8 wks	9 wks	10 wks	11 wks	12 wks
115	Wt	204	300	216	272	216	271	271
66	Wt	145	300	252	211	247	256	247
85	Wt	146	300	150	244	279	289	265
103	Wt	127	84	177	160	67	103	105
68	Wt	95	266	124	175	125	213	227
80	Wt	112	300	169	175	229	172	206
82	Wt	232	300	249	269	225	217	230
60	Wt	165	300	254	300	300	300	259
102	Wt	114	300	254	259	186	266	250
117	HD	125	300	161	171	223	215	177
71	HD	60	300	175	250	207	205	158
84	HD	137	300	239	191	279	186	214
116	HD	163	300	219	134	160	159	83
69	HD	76	300	168	198	185	179	165
81	HD	146	296	160	157	135	146	153
83	HD	222	300	295	260	250	242	179
59	HD	253	300	293	272	249	252	170
97	HD	234	300	233	220	163	178	169

## Sheet: Mycobiome_volatility
# Aitchison distance travelled by each mice across 2 timepoints
	4_to_6	6_to_8	8_to_10	10_to_12	Total_travelled	Genotype
M102	0.33342	1.12353	0.366421	1.02688	2.85025	WT
M103	1.76325	0.451189	0.516563	0.305671	3.03667	WT
M115	1.03761	0.536356	0.0159157	2.27964	3.86952	WT
M60	2.20879	2.05536	0.511042	1.15735	5.93254	WT
M66	1.24372	1.50787	0.62262	0.191757	3.56597	WT
M68	0.279094	0.89894	0.352943	0.146527	1.6775	WT
M80	0.54676	1.24436	0.136896	0.740726	2.66874	WT
M82	0.643198	0.157226	1.54674	0.266441	2.61361	WT
M85	0.31807	0.413335	2.31251	0.702386	3.7463	WT
M116	0.823849	1.10669	1.97345	0.020402	3.92439	HD
M117	0.215727	1.72849	1.15151	0.950732	4.04645	HD
M59	0.206553	0.412422	0.248395	0.163506	1.03088	HD
M69	2.06553	0.368885	0.350558	2.45773	5.2427	HD
M71	2.09106	1.32834	2.12642	1.78562	7.33145	HD
M81	1.81872	0.899764	0.919968	1.54758	5.18604	HD
M83	1.25942	0.696765	0.191668	1.68287	3.83073	HD
M84	0.218713	0.604992	0.697744	0.373773	1.89522	HD
M97	0.457688	0.326135	1.25936	0.301775	2.34496	HD
